# Supplementary material for: Cervical cancer microbiome analysis: comparing HPV 16 and 18 with other HPV types
Source: Sci Rep. 2024 Sep 24;14:22014. doi: 10.1038/s41598-024-73317-8 (PMC11422507; doi:10.1038/s41598-024-73317-8)
Supplement: Supplementary file 2 — Supplementary Table 1. [file 41598_2024_73317_MOESM2_ESM.xlsx]

## Sheet: Info
Cervical Cancer Microbiome Analysis: Comparing HPV 16 and 18 with Other HPV Types
Maire Hidjo, Dhananjay Mukhedkar, Collen Masimirembwa, Jiayao Lei, Laila Sara Arroyo Mühr
Information:
Supplementary Table 1: Species detected in cervical cancers that showed at least 1% relative abundance and a median of at least 10 reads when considering positive samples
Read in HPV 16/18 positive only	Median (minimum-maximum) reads for each species considering only positive samples (samples where the species was present)
Read in HPV 16/18 total	Median (minimum-maximum) reads for each species considering all samples (samples where the species was present as well as samples where the species was not detected)

## Sheet: Supplementary Table 1
Taxa ID	Taxonomy	Genus	Familly	Species	Prevalence in HPV 16/18	Prevalence in Other HPV types	Reads in HPV 16/18 in total	Reads in Other HPV types in total	Read in HPV 16/18 positive only	Read in other HPV positive only	adjusted_p_value	log2_fold_change
305	Bacteria	Burkholderiaceae	Ralstonia	solanacearum	42/42	180/180	1745,5(30-6395)	1753(49-23575)	1745,5(30-6395)	1753(49-23575)	0.0586077311241204	-0.00209138498660246
471	Bacteria	Moraxellaceae	Acinetobacter	calcoaceticus	39/42	176/180	34,5(0-2165)	113,5(0-3679)	46(2-2165)	118,5(1-3679)	0.425877771777118	0.000526637217603431
562	Bacteria	Enterobacteriaceae	Escherichia	coli	42/42	180/180	1352(376-7550)	1432(52-19516)	1352(376-7550)	1432(52-19516)	0.130901085686558	-0.000335070287909967
573	Bacteria	Enterobacteriaceae	Klebsiella	pneumoniae	42/42	180/180	68053,5(1817-257672)	69281(3359-546424)	68053,5(1817-257672)	69281(3359-546424)	0.505323950493029	-0.0119800587399626
630	Bacteria	Yersiniaceae	Yersinia	enterocolitica	36/42	164/180	10,5(0-8832)	23(0-17307)	26,5(1-8832)	30,5(1-17307)	0.909612135159175	2.14562323208225e-05
650	Bacteria	Aeromonadaceae	Aeromonas	jandaei	42/42	180/180	3452(90-14663)	3876(191-29515)	3452(90-14663)	3876(191-29515)	0.547231344571289	-0.000443249519765855
747	Bacteria	Pasteurellaceae	Pasteurella	multocida	42/42	180/180	19677,5(501-78230)	20496,5(1139-161843)	19677,5(501-78230)	20496,5(1139-161843)	0.582339621921448	-0.00363423885832831
803	Bacteria	Bartonellaceae	Bartonella	quintana	42/42	180/180	6328(138-22459)	6267,5(332-47876)	6328(138-22459)	6267,5(332-47876)	0.505323950493029	-0.00141430880058552
817	Bacteria	Bacteroidaceae	Bacteroides	fragilis	41/42	169/180	13,5(0-1399293)	13(0-41956)	14(1-1399293)	14(1-41956)	0.603210011861255	-6.46241944621366e-06
851	Bacteria	Fusobacteriaceae	Fusobacterium	nucleatum	42/42	176/180	12(1-73482)	14(0-243770)	12(1-73482)	15(1-243770)	0.772054393168515	-5.45190712021797e-06
1280	Bacteria	Staphylococcaceae	Staphylococcus	aureus	42/42	180/180	25603,5(3960-87660)	33511(6168-186141)	25603,5(3960-87660)	33511(6168-186141)	0.522802810237056	0.0277547436530012
1283	Bacteria	Staphylococcaceae	Staphylococcus	haemolyticus	42/42	180/180	10694(250-44402)	11257(574-92329)	10694(250-44402)	11257(574-92329)	0.893927935677745	-0.00175479993959786
1351	Bacteria	Enterococcaceae	Enterococcus	faecalis	42/42	180/180	4188(112-15363)	4093,5(269-32067)	4188(112-15363)	4093,5(269-32067)	0.909612135159175	-0.000370057342197447
1396	Bacteria	Bacillaceae	Bacillus	cereus	42/42	180/180	1924,5(50-6849)	2068(127-15321)	1924,5(50-6849)	2068(127-15321)	0.42964783861313	0.000289021682314629
1747	Bacteria	Propionibacteriaceae	Cutibacterium	acnes	42/42	175/180	50(2-1097)	69(0-22371)	50(2-1097)	80(1-22371)	0.505323950493029	0.00012778101400268
28123	Bacteria	Porphyromonadaceae	Porphyromonas	asaccharolytica	32/42	160/180	6,5(0-194408)	13(0-498830)	12,5(1-194408)	18(1-498830)	0.909612135159175	1.79795860490236e-05
28450	Bacteria	Burkholderiaceae	Burkholderia	pseudomallei	42/42	180/180	4771,5(116-18716)	4845,5(260-39541)	4771,5(116-18716)	4845,5(260-39541)	0.909612135159175	-6.06119487721254e-05
28901	Bacteria	Enterobacteriaceae	Salmonella	enterica	42/42	180/180	8291,5(251-29537)	8782(342-91519)	8291,5(251-29537)	8782(342-91519)	0.0557209421955889	-0.00647414423722723
29442	Bacteria	Pseudomonadaceae	Pseudomonas	tolaasii	40/42	176/180	24(0-14053)	18(0-23085)	26,5(1-14053)	21(1-23085)	0.273132461939032	0.000149292547982602
40324	Bacteria	Xanthomonadaceae	Stenotrophomonas	maltophilia	42/42	180/180	183(19-4091)	322(25-6774)	183(19-4091)	322(25-6774)	0.0557209421955889	0.00338244249800416
43765	Bacteria	Corynebacteriaceae	Corynebacterium	amycolatum	42/42	180/180	9326,5(203-60532)	10661(726-131882)	9326,5(203-60532)	10661(726-131882)	0.0645249723964271	-0.00311475544384703
78331	Bacteria	Mycobacteriaceae	Mycobacterium	canettii	42/42	176/180	66(1-21828)	43(0-24122)	66(1-21828)	44,5(1-24122)	0.609399052288495	5.09212616579778e-05
139021	Bacteria	Dietziaceae	Dietzia	psychralcaliphila	39/42	166/180	39(0-3394)	26(0-6019)	55(1-3394)	31,5(1-6019)	0.425877771777118	0.000228447392234468
147802	Bacteria	Lactobacillaceae	Lactobacillus	iners	27/42	126/180	4(0-283)	3(0-6326)	13(1-283)	9(1-6326)	0.59835398233725	8.22267139844243e-06
191579	Bacteria	Crocinitomicaceae	Fluviicola	taffensis	34/42	170/180	5(0-6643)	21(0-5493)	10(1-6643)	22(1-5493)	0.0796235179639014	0.000136876467365738
216465	Bacteria	Comamonadaceae	Polaromonas	naphthalenivorans	35/42	152/180	9(0-1633)	13(0-1911)	13(1-1633)	17(1-1911)	0.582339621921448	3.60217945127607e-05
322095	Bacteria	Porphyromonadaceae	Porphyromonas	somerae	34/42	158/180	7(0-102842)	11,5(0-1238289)	11(1-102842)	15(1-1238289)	0.516026381669916	4.35359634718569e-05
529884	Bacteria	Microbacteriaceae	Rhodoluna	lacicola	40/42	176/180	21,5(0-3524)	53(0-8863)	22,5(2-3524)	55,5(1-8863)	0.425877771777118	0.000176250829925426
1499308	Bacteria	Rhodobacteraceae	Paracoccus	mutanolyticus	42/42	180/180	4278(96-15764)	3978,5(213-31496)	4278(96-15764)	3978,5(213-31496)	0.594933568068396	-0.000365800277336452
1648923	Bacteria	Bacillaceae	Bacillus	paralicheniformis	42/42	180/180	14731,5(347-59685)	15678,5(986-120425)	14731,5(347-59685)	15678,5(986-120425)	0.909612135159175	-0.00136229214829768
1678128	Bacteria	Comamonadaceae	Limnohabitans	sp. 63ED37-2	36/42	165/180	8(0-8238)	25(0-9241)	10(1-8238)	29(1-9241)	0.0811658764224611	9.94633489287104e-05
1678129	Bacteria	Comamonadaceae	Limnohabitans	sp. 103DPR2	36/42	168/180	8(0-1467)	24,5(0-4821)	16(1-1467)	28(1-4821)	0.217867536067286	5.22587706122516e-05
1751095	Bacteria	Flavobacteriaceae	Flavobacterium	ammoniigenes	29/42	146/180	3(0-4594)	8,5(0-5807)	14(1-4594)	16(1-5807)	0.0796235179639014	0.000133773055763599
2067065	Bacteria	Neisseriaceae	Aquella	oligotrophica	37/42	171/180	15(0-4107)	29,5(0-3964)	20(2-4107)	31(1-3964)	0.505323950493029	2.50682687931565e-05
2306583	Bacteria	Halomonadaceae	Halomonas	sp. JS92-SW72	42/42	180/180	77(4-7331)	131(3-8902)	77(4-7331)	131(3-8902)	0.0390418233531694	0.000778332371021433
2516559	Bacteria	Cytophagaceae	Aquirufa	antheringensis	26/42	146/180	2(0-176)	8(0-4335)	5,5(1-176)	13(1-4335)	0.599238246208331	1.53797988863892e-05
2696560	Bacteria	Cytophagaceae	Aquirufa	lenticrescens	25/42	140/180	1,5(0-228)	8(0-4009)	5(1-228)	16,5(1-4009)	0.505323950493029	2.08897715403628e-05
2878388	Bacteria	Streptomycetaceae	Streptomyces	marincola	40/42	175/180	26(0-849)	102(0-3543)	27,5(1-849)	103(1-3543)	0.174140056617347	0.000972719193015947
4896	Eukaryota	Schizosaccharomycetaceae	Schizosaccharomyces	pombe	42/42	180/180	122,5(14-626)	106,5(4-752)	122,5(14-626)	106,5(4-752)	0.052814174747616	0.0022102270382687
4909	Eukaryota	Pichiaceae	Pichia	kudriavzevii	42/42	180/180	56(6-552)	55(7-590)	56(6-552)	55(7-590)	0.118408796029183	0.00092800138282285
4911	Eukaryota	Saccharomycetaceae	Kluyveromyces	marxianus	42/42	180/180	234(4-783)	216,5(9-1781)	234(4-783)	216,5(9-1781)	0.544444399797203	-0.000378842367908458
4924	Eukaryota	Debaryomycetaceae	Scheffersomyces	stipitis	42/42	180/180	65,5(5-129)	56(2-283)	65,5(5-129)	56(2-283)	0.288986936625849	-0.00105706709171989
4932	Eukaryota	Saccharomycetaceae	Saccharomyces	cerevisiae	42/42	179/180	34(1-129)	30(0-207)	34(1-129)	30(1-207)	0.156277682311569	-0.000914258332869477
4950	Eukaryota	Saccharomycetaceae	Torulaspora	delbrueckii	42/42	169/180	34,5(0-149)	20,5(0-226)	35(1-149)	24(1-226)	0.936611962537292	0.000185278898140465
4956	Eukaryota	Saccharomycetaceae	Zygosaccharomyces	rouxii	42/42	180/180	28(9-194)	50,5(4-435)	28(9-194)	50,5(4-435)	0.567139750648201	0.00117537973496821
5062	Eukaryota	Aspergillaceae	Aspergillus	oryzae	42/42	180/180	4055,5(96-9496)	3373,5(124-22059)	4055,5(96-9496)	3373,5(124-22059)	0.682938243002653	0.014300819275369
5127	Eukaryota	Nectriaceae	Fusarium	fujikuroi	42/42	179/180	29,5(2-80)	35(0-943)	29,5(2-80)	35(2-943)	0.406004028549227	-0.000326831629272101
5141	Eukaryota	Sordariaceae	Neurospora	crassa	42/42	180/180	187,5(18-884)	200(23-3207)	187,5(18-884)	200(23-3207)	0.836146500351631	0.000841278532125071
5207	Eukaryota	Cryptococcaceae	Cryptococcus	neoformans	42/42	180/180	33,5(3-140)	37(1-311)	33,5(3-140)	37(1-311)	0.682938243002653	-4.90605572817573e-05
5270	Eukaryota	Ustilaginaceae	Ustilago	maydis	42/42	179/180	44,5(2-118)	45(0-324)	44,5(2-118)	46(2-324)	0.316501698850749	-0.000305841449405875
5476	Eukaryota	Debaryomycetaceae	Candida	albicans	42/42	180/180	135(2-445)	144(2-886)	135(2-445)	144(2-886)	0.0183235558644543	-0.00383950252142885
5499	Eukaryota	Mycosphaerellaceae	Fulvia	fulva	42/42	180/180	73(0-233)	73,5(2-576)	73(17-233)	73,5(2-576)	0.052814174747616	-0.00153268107677102
5518	Eukaryota	Nectriaceae	Fusarium	graminearum	42/42	180/180	45(4-195)	50,5(1-1345)	45(4-195)	50,5(1-1345)	0.103569148931688	-0.00154100744251007
13502	Eukaryota	Pichiaceae	Brettanomyces	nanus	42/42	180/180	24,5(6-959)	34(2-921)	24,5(6-959)	34(2-921)	0.125137162257397	0.00120617368155005
27288	Eukaryota	Saccharomycetaceae	Naumovozyma	castellii	42/42	180/180	73(2-211)	76,5(4-563)	73(2-211)	76,5(4-563)	0.315781109307929	-0.00118848711248561
27289	Eukaryota	Saccharomycetaceae	Naumovozyma	dairenensis	42/42	180/180	117,5(12-344)	117,5(10-757)	117,5(12-344)	117,5(10-757)	0.961782881278592	-8.26094467172578e-06
27350	Eukaryota	Pucciniaceae	Puccinia	striiformis	42/42	180/180	293,5(65-2114)	320,5(45-3646)	293,5(65-2114)	320,5(45-3646)	0.052814174747616	0.00384613137532495
36035	Eukaryota	Saccharomycodaceae	Saccharomycodes	ludwigii	42/42	180/180	119,5(7-738)	115(1-1065)	119,5(7-738)	115(1-1065)	0.0612459075714708	-0.00398805068332602
36050	Eukaryota	Nectriaceae	Fusarium	poae	42/42	180/180	129,5(7-387)	113,5(9-851)	129,5(7-387)	113,5(9-851)	0.661661061982713	-0.00135459329742446
40559	Eukaryota	Sclerotiniaceae	Botrytis	cinerea	42/42	180/180	543(28-2007)	550,5(20-3990)	543(28-2007)	550,5(20-3990)	0.052814174747616	-0.00759600075533444
42374	Eukaryota	Debaryomycetaceae	Candida	dubliniensis	42/42	180/180	378(6-1231)	364(5-2933)	378(6-1231)	364(5-2933)	0.052814174747616	-0.00863104153643109
69781	Eukaryota	Aspergillaceae	Penicillium	oxalicum	42/42	180/180	56,5(20-237)	79(15-736)	56,5(20-237)	79(15-736)	0.544444399797203	0.000528149861548815
76775	Eukaryota	Malasseziaceae	Malassezia	restricta	42/42	179/180	23,5(0-618)	33,5(0-2824)	26(3-618)	34(1-2824)	0.0733049405619807	0.00392204127252152
78579	Eukaryota	Chaetomiaceae	Thermothelomyces	thermophilus	42/42	180/180	221(8-653)	237,5(16-1323)	221(8-653)	237,5(16-1323)	0.284280195537203	-0.002211665915721
80884	Eukaryota	Glomerellaceae	Colletotrichum	higginsianum	42/42	180/180	631,5(26-1717)	595,5(51-3716)	631,5(26-1717)	595,5(51-3716)	0.0183235558644543	-0.014239153720576
98403	Eukaryota	Ophiocordycipitaceae	Drechmeria	coniospora	42/42	180/180	104,5(5-244)	100(5-1103)	104,5(5-244)	100(5-1103)	0.936611962537292	0.000464568423660966
101028	Eukaryota	Nectriaceae	Fusarium	pseudograminearum	42/42	179/180	55,5(7-187)	65,5(0-426)	55,5(7-187)	66(3-426)	0.158864614850428	-0.000777093719667924
117187	Eukaryota	Nectriaceae	Fusarium	verticillioides	42/42	180/180	46(1-160)	47(1-463)	46(1-160)	47(1-463)	0.0854930863522832	-0.000650584512958198
121627	Eukaryota	Trichocomaceae	Talaromyces	rugulosus	42/42	180/180	215(13-986)	225(6-1553)	215(13-986)	225(6-1553)	0.157002713184183	0.00223265225997574
122368	Eukaryota	Mycosphaerellaceae	Cercospora	beticola	42/42	180/180	22(0-94)	26(1-274)	22(2-94)	26(1-274)	0.936611962537292	0.000232371607427549
145971	Eukaryota	Glomerellaceae	Colletotrichum	lupini	42/42	180/180	86,5(6-357)	95,5(13-933)	86,5(6-357)	95,5(13-933)	0.118408796029183	0.000931332030333873
181124	Eukaryota	Marasmiaceae	Marasmius	oreades	42/42	180/180	39(11-463)	64(15-1751)	39(11-463)	64(15-1751)	0.0563507446239832	0.00491920629592513
181762	Eukaryota	Strophariaceae	Psilocybe	cubensis	42/42	180/180	208,5(62-1605)	424(76-1797)	208,5(62-1605)	424(76-1797)	0.936611962537292	0.00157029243672147
182096	Eukaryota	Aspergillaceae	Aspergillus	chevalieri	42/42	180/180	42(1-109)	46(1-4173)	42(1-109)	46(1-4173)	0.380660806332041	-0.00033603034631183
273371	Eukaryota	Debaryomycetaceae	Candida	orthopsilosis	42/42	180/180	35(0-158)	37,5(1-266)	35(3-158)	37,5(1-266)	0.284280195537203	-0.000637745673313499
280036	Eukaryota	Ustilaginaceae	Sporisorium	graminicola	42/42	180/180	217(22-1031)	210(5-1127)	217(22-1031)	210(5-1127)	0.992549608606701	0.00025204575424527
280754	Eukaryota	Clavicipitaceae	Pochonia	chlamydosporia	42/42	180/180	59,5(3-279)	69,5(2-448)	59,5(3-279)	69,5(2-448)	0.284280195537203	-0.000452975980106013
381046	Eukaryota	Saccharomycetaceae	Lachancea	thermotolerans	42/42	178/180	16,5(3-136)	19(0-137)	16,5(3-136)	19(1-137)	0.401793965315747	0.000425501274711844
456999	Eukaryota	Ceratobasidiaceae	Rhizoctonia	solani	42/42	179/180	37(7-583)	48,5(0-590)	37(7-583)	49(2-590)	0.0612459075714708	0.00222940873191172
588726	Eukaryota	Saccharomycetaceae	Kazachstania	naganishii	42/42	179/180	18,5(3-112)	23(0-234)	18,5(3-112)	23(1-234)	0.423056443247682	0.00050571225010139
796027	Eukaryota	Trichomonascaceae	Sugiyamaella	lignohabitans	42/42	180/180	59(10-678)	51(1-640)	59(10-678)	51(1-640)	0.103569148931688	0.000977398501700664
1005962	Eukaryota	Pichiaceae	Ogataea	parapolymorpha	42/42	178/180	11,5(1-787)	16,5(0-508)	11,5(1-787)	17(1-508)	0.0183235558644543	0.00107558375696274
1042133	Eukaryota	Nectriaceae	Fusarium	musae	42/42	180/180	49(0-186)	53(3-443)	50(12-186)	53(3-443)	0.052814174747616	-0.00150898769551449
1047171	Eukaryota	Mycosphaerellaceae	Zymoseptoria	tritici	42/42	180/180	49(8-647)	66(2-993)	49(8-647)	66(2-993)	0.284280195537203	-0.000197788222206584
1069201	Eukaryota	Aspergillaceae	Aspergillus	luchuensis	42/42	180/180	168(8-641)	173(12-1289)	168(8-641)	173(12-1289)	0.884644514925627	-6.2107056798405e-06
1071379	Eukaryota	Saccharomycetaceae	Tetrapisispora	blattae	42/42	180/180	53,5(5-687)	63(2-773)	53,5(5-687)	63(2-773)	0.284280195537203	0.000963157731527386
1159556	Eukaryota	Clavicipitaceae	Ustilaginoidea	virens	42/42	180/180	82(14-908)	92(5-2082)	82(14-908)	92(5-2082)	0.411476536305569	0.00015229964078786
1220207	Eukaryota	Aspergillaceae	Aspergillus	puulaauensis	42/42	178/180	23,5(0-127)	29(0-232)	24(5-127)	29(1-232)	0.411476536305569	-6.44533283217278e-05
1578925	Eukaryota	Pyriculariaceae	Pyricularia	pennisetigena	42/42	180/180	120,5(3-475)	132(10-1073)	120,5(3-475)	132(10-1073)	0.0612459075714708	-0.00165788872113982
2060973	Eukaryota	Ophiocordycipitaceae	Purpureocillium	takamizusanense	42/42	180/180	369,5(11-968)	390(14-2654)	369,5(11-968)	390(14-2654)	0.125137162257397	-0.00822153129085474
2587410	Eukaryota	Chaetomiaceae	Thermothielavioides	terrestris	42/42	180/180	467(20-1434)	436(20-2896)	467(20-1434)	436(20-2896)	0.0745039392437344	-0.00537538333656162
45617	Virus	Retroviridae	NA	Human endogenous retrovirus K	42/42	180/180	191,5(11-1150)	224(13-2873)	191,5(11-1150)	224(13-2873)	0.496476791508291	-0.00358292775724116
56947	Virus	Baculoviridae	Betabaculovirus	Choristoneura fumiferana granulovirus	29/42	154/180	3(0-145)	12(0-365)	9(1-145)	20(1-365)	0.496476791508291	0.002567660105404
67082	Virus	Poxviridae	Oryzopoxvirus	BeAn 58058 virus	42/42	180/180	1836(59-7449)	2005(125-15753)	1836(59-7449)	2005(125-15753)	0.496476791508291	-0.0364771011041702
337039	Virus	Papillomaviridae	Alphapapillomavirus	2	0/42	2/180	0(0-0)	0(0-130)	NA	66(2-130)	0.535274987514416	0
337041	Virus	Papillomaviridae	Alphapapillomavirus	9	25/42	91/180	15(0-7981)	1(0-19879)	158(5-7981)	8(1-19879)	0.658561649951037	-0.000447241138406335
337042	Virus	Papillomaviridae	Alphapapillomavirus	7	12/42	40/180	0(0-462)	0(0-14208)	31,5(1-462)	24(1-14208)	0.535274987514416	0
337049	Virus	Papillomaviridae	Alphapapillomavirus	11	9/42	88/180	0(0-139)	0(0-651)	56(1-139)	16(1-651)	0.630596211651332	0
337050	Virus	Papillomaviridae	Alphapapillomavirus	6	1/42	23/180	0(0-2)	0(0-1651)	2(2-2)	28(1-1651)	0.496476791508291	0
1678078	Virus	Pleolipoviridae	Gammapleolipovirus	Mollivirus sibericum	41/42	173/180	11,5(0-61)	13(0-147)	12(1-61)	14(1-147)	0.658561649951037	-0.000176551821400536
1982278	Virus	NA	Pahexavirus	PHL067M01	0/42	1/180	0(0-0)	0(0-88)	NA	88(88-88)	0.360938881518786	0
2072024	Virus	Baculoviridae	Betabaculovirus	Mocis latipes granulovirus	38/42	158/180	12(0-51)	8(0-81)	13(2-51)	9(1-81)	0.658561649951037	-0.000544866062543481
2083300	Virus	Polydnaviriformidae	Bracoviriform	facetosae	37/42	161/180	5,5(0-52)	10(0-178)	9(1-52)	12(1-178)	0.360938881518786	0.00192275596390148
2169863	Virus	Herpesviridae	Cytomegalovirus	Papiine betaherpesvirus 3	42/42	180/180	1141,5(32-4832)	1223(72-10186)	1141,5(32-4832)	1223(72-10186)	0.578736331156348	-0.0223047819705523
2169880	Virus	Papillomaviridae	Dyokappapapillomavirus	5	0/42	3/180	0(0-0)	0(0-68)	NA	27(3-68)	0.658561649951037	0
2480175	Virus	Polymycoviridae	Polymycovirus	Elicom virus 1	0/42	1/180	0(0-0)	0(0-101)	NA	101(101-101)	0.658561649951037	0
2560743	Virus	Peribunyaviridae	Orthobunyavirus	Schmallenberg orthobunyavirus	40/42	179/180	145(0-3170)	505(0-3526)	152,5(1-3170)	510(1-3526)	0.658561649951037	0.0244281955578054
